# Supplementary material for: Single-cell transcriptome in silico analysis reveals conserved regulatory programs in macrophages/monocytes of abdominal aortic aneurysm from multiple mouse models and human
Source: Front Cardiovasc Med. 2023 Jan 9;9:1062106. doi: 10.3389/fcvm.2022.1062106 (PMC9868255; doi:10.3389/fcvm.2022.1062106)
Supplement: Supplementary Table 1 — Quality control form of datasets. [file Table_1.XLSX]

## Sheet: Discard_stat
Dataset	Sample	raw cells	filter by UMI count(<500)	filter by features number(<200)	filter by MT percentage(>25%)	total cells screened out	cells passed QC	filter genes expressed in <=3 cells	genes passed QC
GSE152583	D1_AAA	1503	0	24	19	42	1461	12825	15173
	D1_noAAA	1667	0	61	51	111	1556	13108	14890
GSE164678	D2_AAA	1922	0	78	195	266	1656	14795	16258
	D2_Sham	3322	0	53	388	436	2886	13753	17300
GSE191226	D3_D_A	9125	0	18	1548	1558	7567	29036	26414
	D3_IN_A	8149	0	10	877	884	7265	30506	24944
GSE166676	D4_AAA1	3100	0	102	181	274	2826	14798	17940
	D4_AAA2	2332	0	140	31	164	2168	17093	15645
	D4_AAA3	2497	0	137	56	186	2311	16471	16267
	D4_AAA4	758	0	94	16	110	648	17066	15672
	D4_Ctrl1	2209	723	289	44	952	1257	18722	14016
	D4_Ctrl2	3192	0	38	5	43	3149	16566	16172
